# Supplementary material for: Plastid genome analysis of three Nemaliophycidae red algal species suggests environmental adaptation for iron limited habitats
Source: PLoS One. 2018 May 8;13(5):e0196995. doi: 10.1371/journal.pone.0196995 (PMC5940233; doi:10.1371/journal.pone.0196995)
Supplement: S3 Table — 1) Marine unique gene (only in Palmaria palmata: pbsA, grx, ycf35, ycf36, ycf37, ycf46); 2) Freshwater unique gene (not in Palmaria palmata but in Thorea hispida and Kumanoa americana): ycf91. (XLSX) [file pone.0196995.s005.xlsx]

## Sheet: S3 Table
	S3 Table. The habitat-specific gene survey in 127 plastid genomes of red algae.
	Species	Habit	Accession Number	Gene List
				Marine Specific						Freshwater Specific
				grx	pbsA	ycf34	ycf35	ycf37	ycf46	ycf91
	Bangia atropurpurea	Freshwater	NC_030221	X	O	O	O	O	O	O
	Batrachospermum viride-brasiliense	Freshwater	MG252484	X	X	X	O	O	X	X
	Batrachospermum macrosporum	Freshwater	MG252483	X	X	X	O	O	X	X
	Boldia erythrosiphon UTEX LB2858	Freshwater	KY709208	X	X	O	O	X	O	X
	Cyanidiaceae sp. MX-AZ01	Freshwater	KJ569775	X	X	X	X	X	X	X
	Cyanidioschyzon merolae 10D	Freshwater	NC_004799	X	X	X	X	X	X	X
	Cyanidium caldarium	Freshwater	NC_001840	X	X	X	X	X	X	X
	Galdieria sulphuraria 074W	Freshwater	NC_024665	O	X	X	X	X	X	X
	Hildenbrandia rivularis	Freshwater	NC_031177	X	X	X	X	X	X	X
	Kumanoa ambigua	Freshwater	MG252485	X	X	X	O	O	X	X
	Kumanoa americana	Freshwater	NC_031178	X	X	X	X	X	X	O
	Kumanoa mahlacensis	Freshwater	MG252486	X	X	X	O	O	X	X
	Paralemanea sp.	Freshwater	MG252487	X	O	X	O	O	X	X
	Sheathia arcuata	Freshwater	KY033529	X	O	O	O	O	X	O
	Sirodotia delicatula	Freshwater	MG252489	X	O	X	O	O	X	X
	Thorea hispida	Freshwater	NC_031171	X	X	X	X	X	X	O
	Compsopogon caeruleus	Brackish (Marine & Freshwater)	KY083067	X	O	X	X	X	O	O
	Caloglossa beccarii	Brackish (Marine & Freshwater)	NC_035269	X	O	X	X	X	X	X
	Acrosorium ciliolatum	Marine	NC_035260	X	O	O	O	O	O	X
	Ahnfeltia plicata	Marine	NC_031145	O	O	O	O	O	O	O
	Apophlaea sinclairii	Marine	NC_031172	X	X	X	X	X	X	X
	Asparagopsis taxiformis	Marine	NC_031148	O	O	O	O	X	O	O
	Bangia fuscopurpurea OUCPT01	Marine	KP714733	O	O	O	O	O	O	O
	Bangiopsis subsimplex	Marine	KX284718	O	O	O	O (Intron)	X	O	O
	Bostrychia moritziana	Marine	NC_035266	X	O	O	O	O	O	X
	Bostrychia simpliciuscula	Marine	NC_035268	X	X	O	O	X	O	X
	Bostrychia tenella	Marine	NC_035264	X	X	O	O	O	O	O
	Bryothamnion seaforthii	Marine	NC_035276	X	O	O	O	O	O	O
	Bulboplastis apyrenoidosa NIES2742	Marine	KY709209	X	X	X	X	X	X	X
	Calliarthron tuberculosum	Marine	NC_021075	X	O	X	X	O	O	X
	Caloglossa intermedia	Marine	NC_035265	X	O	X	X	X	X	O
	Caloglossa monosticha	Marine	NC_035263	X	O	X	X	X	X	O
	Ceramium cimbricum UC2050592	Marine	NC_031211	X	O	O	O	X	O	O
	Chondrus crispus PCG	Marine	NC_020795	O	O	O	O	X	O	O
	Choreocolax polysiphoniae	Marine	KP308096	X	X	X	X	X	X	X
	Cliftonaea pectinata	Marine	NC_035294	X	O	O	O	X	O	X
	Coeloseira compressa	Marine	NC_030338	X	O	O	O	X	O	X
	Corynoplastis japonica NIES2662	Marine	KY709210	X	O (Intron)	X	X	X	X	X
	Dasya binghamiae UC2050572	Marine	NC_031161	X	O	O	O	X	O	O
	Dasya naccarioides	Marine	NC_035280	X	O	O	O	O	O	O
	Dasyclonium flaccidum	Marine	NC_035287	X	O	O	O	O	O	O
	Dermonema virens J0258	Marine	NC_031655	X	O	O	O	O	O	X
	Dichotomaria marginata HV04060	Marine	NC_031656	O	O	O	O	O	O	X
	Dictyomenia sonderi	Marine	NC_035297	X	O	O	O	O	O	X
	Digenea simplex	Marine	NC_035298	X	O	O	O	O	O	X
	Dipterocladia arabiensis	Marine	NC_035257	X	O	O	O	O	O	X
	Dipterosiphonia australica	Marine	NC_035288	X	O	O	O	O	O	O
	Erythrotrichia carnea	Marine	NC_031176	X	O	O	O	X	O	X
	Flintiella sanguinaria UTEX LB2060	Marine	KY709211	O	O	O (Intron)	O	X	O (Intron)	X
	Galaxaura rugosa JFC0074	Marine	NC_031657	X	O	O	O	O	O	O
	Gelidium elegans	Marine	NC_029858	O	O	O	O	X	O	O
	Gelidium vagum	Marine	NC_029859	O	O	X	O	X	O	O
	Gracilaria chilensis	Marine	NC_029860	X	X	O	O	O	X	O
	Gracilaria firma	Marine	NC_033877	X	X	O	O	O	O	X
	Gracilaria salicornia	Marine	NC_023785	X	O	O	O	O	O	O
	Gracilaria tenuistipitata var liui	Marine	NC_006137	X	O	O	O	O	O	O
	Gracilariopsis chorda	Marine	NC_031149	X	O	O	O	O	O	O
	Gracilariopsis lemaneiformis	Marine	KP330491	X	O	O	X	O	O	O
	Grateloupia taiwanensis	Marine	NC_021618	O	O	O	O	O	O	O
	Gredgaria maugeana	Marine	NC_035290	X	O	O	O	O	O	X
	Helminthocladia australis J0167	Marine	NC_031658	X	O	O	O	O	O	X
	Helminthora furcellata J0165	Marine	NC_031654	X	O	O	O	O	O	X
	Herposiphonia versicolor	Marine	NC_035279	X	O	O	O	O	O	X
	Hildenbrandia rubra	Marine	NC_031146	X	X	X	X	X	X	X
	Hommersandiophycus borowitzkae HV00480	Marine	NC_031659	X	O	O	O	O	O	O
	Izziella formosana J0158	Marine	NC_031660	X	O	O	O	O	O	X
	Kuetzingia canaliculata	Marine	NC_035293	X	X	O	O	O	O	O
	Laurenciella marilzae	Marine	NC_035259	X	X	O	O	O	O	X
	Liagora brachyclada J0126	Marine	NC_031667	X	O	O	O	O	O	X
	Liagora harveyana	Marine	NC_031661	X	O	O	O	O	O	X
	Liagoropsis maxima J0256	Marine	NC_031662	X	O	O	O	X	O	X
	Lophocladia kuetzingii	Marine	NC_035292	X	O	O	O	O	O	X
	Mastocarpus papillatus UC2050562	Marine	NC_031167	O	X	O	O	O	O	X
	Melanothamnus harveyi	Marine	NC_035281	X	O	O	O	O	O	O
	Membranoptera platyphylla AHFH5795	Marine	NC_032041	X	O	O	O	X	O	O
	Membranoptera tenuis UC266439	Marine	NC_032399	X	O	O	O	X	O	X
	Membranoptera weeksiae	Marine	NC_032396	X	O	O	O	X	O	X
	Nemalion sp. H1444	Marine	LT622871	X	X	O	O	O	O	X
	Neoizziella asiatica J0154	Marine	NC_031663	X	O	O	O	O	O	X
	Ophidocladus simpliciusculus	Marine	NC_035284	X	O	O	O	O	O	X
	Osmundaria fimbriata	Marine	NC_035262	X	O	O	O	O	O	X
	Palmaria palmata	Marine	NC_031147	O	O	O	O	O	O	X
	Periphykon beckeri	Marine	NC_035261	X	O	O	O	O	O	X
	Platysiphonia delicata	Marine	NC_035258	X	O	O	O	O	O	X
	Plocamium cartilagineum	Marine	NC_031179	X	O	O	O	X	O	O
	Polysiphonia brodiei	Marine	NC_035272	X	O	O	O	O	O	X
	Polysiphonia elongata	Marine	NC_035274	X	O	O	O	O	O	X
	Polysiphonia infestans	Marine	NC_035277	X	X	X	X	O	X	X
	Polysiphonia schneideri	Marine	NC_035296	X	O	O	O	O	O	X
	Polysiphonia scopulorum	Marine	NC_035282	X	O	O	O	O	O	O
	Polysiphonia sertularioides	Marine	NC_035270	X	X	O	O	O	O	X
	Polysiphonia stricta	Marine	NC_035275	X	O	O	O	O	O	X
	Porphyra pulchra	Marine	NC_029861	O	O	O	O	O	O	O
	Porphyra purpurea	Marine	NC_000925	O	O	O	O	O	O	O
	Porphyra umbilicalis (Partial)	Marine	JQ408795	O	O	O	O	O	O	O
	Porphyra yezoensis	Marine	NC_007932	O	O	O	O	O	O	O
	Porphyridium purpureum	Marine	NC_023133	O	O	O (Intron)	O	X	O (Intron)	X
	Porphyridium sordidum	Marine	NC_031175	O	O	O (Intron)	O (Intron)	X	O (Intron)	X
	Pyropia fucicola (Partial)	Marine	KJ776837	O	O	O	O	O	O	O
	Pyropia haitanensis PH 38	Marine	NC_021189	O	O	O	O	O	O	O
	Pyropia kanakaensis (Partial)	Marine	KJ776836	O	O	O	O	O	O	O
	Pyropia perforata	Marine	NC_024050	O	O	O	O	O	O	O
	Rhodochaete parvula	Marine	NC_031180	X	O	O	O	X	O	X
	Rhodochaete parvula UTEX LB2715	Marine	KY709212	X	O	O	O	X	O	X
	Rhodomela confervoides	Marine	NC_035271	X	O	O	O	O	O	X
	Rhodymenia pseudopalmata	Marine	NC_031144	O	O	O	O	X	O	O
	Riquetophycus sp.	Marine	KX284710	O	O	O	O	O	O	O
	Schimmelmannia schousboei	Marine	NC_031168	O	O	O	O	O	O	O
	Schizymenia dubyi	Marine	NC_031169	X	O	O	O	X	O	X
	Scinaia undulata J0081	Marine	NC_031664	O	O	O	O	O	O	O
	Sebdenia flabellata	Marine	NC_031170	O	O	O	O	X	O	O
	Sonderella linearis	Marine	NC_035289	X	O	O	O	O	O	X
	Sporolithon durum	Marine	NC_029857	O	O	X	X	X	X	X
	Spyridia filamentosa	Marine	NC_035285	X	O	O	O	O	O	X
	Symphyocladia dendroidea	Marine	NC_035267	X	O	O	O	O	O	X
	Taenioma perpusillum	Marine	NC_035295	X	O	X	X	O	X	X
	Thaumatella adunca	Marine	NC_035291	X	O	O	O	O	O	X
	Thuretia quercifolia	Marine	NC_035286	X	O	O	O	O	O	X
	Titanophycus setchellii J0604	Marine	NC_031665	X	O	O	O	X	O	X
	Tolypiocladia glomerulata	Marine	NC_035299	X	O	O	O	O	O	X
	Trichogloeopsis pedicelleta C0024	Marine	NC_031668	X	X	O	O	O	O	X
	Vertebrata australis	Marine	NC_035283	X	O	O	O	O	O	X
	Vertebrata isogona	Marine	NC_035278	X	O	O	O	O	O	X
	Vertebrata lanosa	Marine	KP308097	X	O	O	O	X	O	X
	Vertebrata thuyoides	Marine	NC_035273	X	O	O	O	O	O	X
	Wildemania schizophylla UC306400	Marine	NC_029576	O	O	O	O	O	O	X
	Yamadaella caenomyce J0255	Marine	NC_031666	X	X	O	O	O	O	X
	Habitat-Gene Concordance Rate			0.357	0.841	0.881	0.833	0.667	0.897	0.571
	Chi-square value			2.15	25.8	38.7	9.2	1.45	47.525	0.594
	p-value			0.1424	3.17e-07	4.83e-10	0.00242	0.229	5.43e-12	0.441
	* Orange-colored cells are signify conflits to hypothesis.
