# Supplementary material for: Plastid genome analysis of three Nemaliophycidae red algal species suggests environmental adaptation for iron limited habitats
Source: PLoS One. 2018 May 8;13(5):e0196995. doi: 10.1371/journal.pone.0196995 (PMC5940233; doi:10.1371/journal.pone.0196995)
Supplement: S4 Table — (XLSX) [file pone.0196995.s006.xlsx]

## Sheet: Sheet1
S4 Table. The dataset for chi-square statistical test.
	grx	Marine	Freshwater		x-squared	2.1516
	Present	29	1		df	1
	Absent	80	15		p-value	0.1424
	pbsA	Marine	Freshwater		x-squared	25.838
	Present	93	4		df	1
	Absent	16	12		p-value	3.71e-07
	ycf34	Marine	Freshwater		x-squared	38.744
	Present	97	3		df	1
	Absent	12	13		p-value	4.83e-10
	ycf35	Marine	Freshwater		x-squared	9.2021
	Present	97	9		df	1
	Absent	12	7		p-value	0.002417
	ycf37	Marine	Freshwater		x-squared	1.4493
	Present	75	8		df	1
	Absent	34	8		p-value	0.2286
	ycf46	Marine	Freshwater		x-squared	47.525
	Present	98	2		df	1
	Absent	11	14		p-value	5.43e-12
	ycf91	Marine	Freshwater		x-squared	0.59371
	Present	42	4		df	1
	Absent	67	12		p-value	0.441
