# Supplementary material for: Plastid genome analysis of three Nemaliophycidae red algal species suggests environmental adaptation for iron limited habitats
Source: PLoS One. 2018 May 8;13(5):e0196995. doi: 10.1371/journal.pone.0196995 (PMC5940233; doi:10.1371/journal.pone.0196995)
Supplement: S5 Table — (XLSX) [file pone.0196995.s007.xlsx]

## Sheet: S4 Table
S5 Table. The protein sequences of heme oxygenase.
Type	Phylum	Species Name	Source	Sequence
HMOX1	Rhodophyta	Apophlae lyallii	Whole Genome Sequencing (Pacbio)	MAFVSPTPLVAARAPSFLTRTTSSSIILRSPKQSHARVVMHANATHVATEKRRPGARKGFVEEMRFVAMQLHTKDQAPREGKQEESALPISQWSPGKEDFLQFLVDSLHVYEYFEEDLVVNGGKLFSPFQSTGLERCEALRNDISWMRECGFEAGKPSAAAVGYIAYLKDLQKSKPESLLCHWYNYYFAHTAGGRMIGKIMQDSLFEGHEFNFYKWESDVKATLGEVRKVIDQVAKDWPRELKDECLTETGLAFGYSGTILSNLAKAA
HMOX1	Rhodophyta	Apophlae sinclairii	Whole Genome Sequencing (Ion Torrent)	MAFVPPTPLFAAKALTLSTRTTFSSIVLSSPKYSHAHVVMHANATHVTTEKRRPGARKGFVEEMRFVAMRLHTKDQAPREGKQEQSALPISQWSPRKEDFLQFLVDSLHVYEYFEEDLVVNGGNLFSPFRNTGLERCEALRKDISWMRQSGFEAGKPSTAAVGYITYLKDLQKSKPESLLCHWYNYYFAHTAGGRMIGKMMQDSLFQGHEFNFYKWESDVKTTLGEVRKVIDQVAKDWPRDLKDECLTETGLAFGYSGTILSNLAKAA*
HMOX1	Rhodophyta	Erythrolobus madagascarensis	MMETSP1354 - Whole Transcriptome Sequencing	MAFAVTVGFSVARTMRDGACSVKNAVPESALSRRVKISPVIMSAGAAHGGETAKTKADPASERRPGSHKGFVEEMRFVAMRLHTKDQAPREGKMEESALPIQEWRPRKEDYLQFLVDSLAVYSYLEEKMIESNSEMLATFANTGLERTGALKKDIEWFEMQGFTSPAPTKAATNYVKYLESIVEERPGAFLCHWYNYYFAHSAGGRMIGRMMSEMLFEGKELEFYRWDRDVKEILGEVRERIDAVAKPWPRDVKDECLNETSMAFAYSGTVLQNLAKKG*
HMOX1	Rhodophyta	Calliarthron tuberculosum	Published (Chan et al., 2013)	MAPMRTAFASSAALPLRATHLVQTVDALSPRSLKSSSRYVSGVRRARMHAPPPAAAATEKRPGSHKGFVEEMRFVAMRLHTKDQAPREGEQEESALPIDAWYPSRGDFLQFLVDSLAVYEFFENELVVNNELFASFRNTGLERVEALNIDITYLCDELGVEARQPSQAATGYVAYLRTLVAERPESALCHWYNYYFAHSAGGRMIGRLMQQRLFDGREFSFYEWESDVKALLGPVRKSIDEVAAEWTREVKDVCLKETGLAFGYSGTVLQNLAKASS
HMOX1	Rhodophyta	Rhodosorus marinus	MMETSP0011 - Whole Transcriptome Sequencing	MVVGFVSGFLSSGRALNRSPRVCSRANGRTVLMTTAHGHGEAEAPARRADPDRRPGSHKGFVEEMRFVAMKLHTKDQAKEGMQEESALPINEWRPAKEDYLQFLVDSKCVYEYIEGKIESSDDETLARFKNSGLERTEALERDIVWFTNQGFSVPEPTKAAEKYVAYLEKLIADRPNAFLCHWYNYYFAHTAGGRMIGRMMSSMLFDGFEFDFYLWDRDVKEILSEVRVTIDDVAKDWPRDVKDDCLKETQLAFSYSGTVLGALAKAG*
HMOX1	Rhodophyta	Compsopogon coeruleus	MMETSP0312 - Whole Transcriptome Sequencing	WESLASERCVTVMKMKSGFVVGEVGVLARDEVHGWNEVMRTRGNRWQVKGRCRVKPMLVAAVEGDGVEEERRPGSRKGFVEEMRFVAMRLHTRDQAPREGTQEESALPISEWRPSLRDYLQFLVDSKLIYDFMEQTVASTDDPMLSEFRDTGLERSGPLADDIQWLETQNVPRCEPSAAAKKYVDYLTNLLESRQPAFLCHWYNYYFAHTAGGRMIGKMMSTILFDGKTLRFYQWPRDVKEILNDVRVKIDRVAKEWSRQVKDDCLEETSLAFAYSGTILGNLAKAPTSKV*
HMOX1	Rhodophyta	Erythrolobus australicus	MMETSP1353 - Whole Transcriptome Sequencing	XACSTRGQARAAARRAARVRMHGGGGAGAGAGGASAGSAATAASERRPGSHKGFVEEMRFVAMRLHTKDQAPREGKMEESALPIQEWRPKKEDYLQFLVDSLAVYDYLESKMASSSSETLSAFSNTGLERREALEKDIAWFEMQGLTPGAPTKAATNYIKYLETIVEDRPAAFLCHWYNYYFAHSAGGRMIGRMMSERLFDGKELEFYRWDRDVKEILGEVRERIDAVAKPWPRDVKDECLNETSMAFAYSGTVLQNLAKKG*
HMOX1	Rhodophyta	Cyanidium caldarium	Published (Chan et al., 2013)	MENLLFSEGKYQRHFKFYEWDRDVKHILDEVRVKIDEAASAWPRDVKDKCLNETGLAFAYSGTILNNLAKRSEEPATA*
HMOX1	Rhodophyta	Gelidium elegans	Whole Genome Sequencing (Ion Torrent)	MTIAFTFSSFISRPSSSQKFSNTFVTPLSTHISYNHVQSYPIRIYPIQASSSEVATKTSRFRPGERKGFVEEMRIVAMKLHTKDQAPREGKQEASALPIDQWNPARSDFMQFLVDSRTVYDYFENQLTNNQHDSMFSRFSNTGLERVQALDKDIKFLNGLGVTTPKPSNAATNYVEYLQGLVNEKPESVLCHWYNYYFAHSAGGRMIGRLMQDRLFGGKQFEFYEWETDVKQILGKVRVIIDDVASEWSRDIKDECLKETSLAFGYSGTVLQNLAKAVN*
HMOX1	Rhodophyta	Gelidium vagum	Whole Genome Sequencing (Ion Torrent)	MTIAFTFSSFISRPSSSQTFSNAFITPLSTRISYNHVKSYSIKLYQIEASSSQVATNPSRFRPGERKGFVEEMRIVAMKLHTKDQAPREGKQEASALPIDQWNPKRSDFMQFLVDSRTVYDYFENQLTNNQDYPMFLRFANTGLERVEALDKDIKFLNGLGVVTPKPTDAATNYIQYLQGLINEKPESVLCHWYNYYFAHSAGGRMIGRLMQDRLFGGKQFQFYEWETDVKQILGKVRTIIDQVANEWSRDIKDECLKETSLAFGYSGTVLQNLAKASN*
HMOX1	Rhodophyta	Sporolithon durum	Whole Genome Sequencing (Ion Torrent)	MQSRRASQAAFASSIGVSRHIFTPVTKSNVCSFVRAQSLQHGTGNLKSAMKLLMSAAAGAGPSSGAGTTATARSERRPGSHKGFVEEMRFVAMRLHTRDQAPREGEQEESALPIDAWMPSQQNFMQFLVDSRAVYQYFEEELTQSHGIFRAFRDTGLERVAALDADIYYLNTLDVETPEPSSAATSYVDYLTGLVKDHPESTLCHWYNYYFAHSAGGRMIGRLMQDRLFDGRQFKFYEWETDVKSLLNKVRVTIDDVAKDWPRDVKDKCLKETGLAFGYSGTVLQNLAKAGPQ*
HMOX1	Rhodophyta	Gracilariopsis chorda	Whole Genome Sequencing (Pacbio, Illumina)	MAAFATPAALAASLRPAFPAPRLTATRPYRVARNLPRMHTAHPGPAPSASTRRRRPGEHKGFVEEMRFVAMRLHTKDQAPREGQQEASALPIDAWYPSKSHFMQFLVDSLAVYHYFETELVTPDSPHRIFSRFVNNGLERIPALQHDIAYLNTLGVETPQPTVAATRYVQYLRDLLEDKPESVLCHWYNYYFAHSAGGRMIGRLMQDRLFWRPRIRVLQVGNRRQADPQQGARHH
HMOX1	Rhodophyta	Porphyridium purpureum	Genome Paper (Bhattacharya et al., 2013)	MAAFVGGFAAPVASTQANGARLFSASKNVACFTARLRRVHASRGTVSMHGPSANASSSSSSAAAAERRPGSHKGFVEEMRFVAMRLHTKDQAPREGQMEEAALPIQEWRPRKEDYLQFLVDSKAVYDFMEARMADADAAWLHEFTSTGLERGAALDKDIQWFRMLDFDVPPPTPAATKYIAYLQELVRDKPNAFLCHWYNYYFAHSAGGRMIGRMMSNLLFEGKEFEFYAWEKDVKEILGEVREKIDRVASDWPRDVKDECLNETSLAFAYSGTVLSNLAKAS
HMOX1	Rhodophyta	Hildenbrandia prototypus	Published (Chan et al., 2013)	KHLQSSSKRVIMHAGAANVATEKRRPGARKGFVEEMRFVAMRLHTKDQAPREGKQEESALPISQWRPKEDDFLQFLVDSLCVYDYFENDLVVNGGSMFERFRNTGLERCEALKKDIAWMRDIGFEAGRPSASATGYVEYLKNLKETKPESVLCHWYNYYFAHTAGGRMIGRMMQDLLFDGKGLHFYEWETDVKEILGTVRKTIDEVAKDWPREVKDECLTETGLAFGYSGTILNNLAK
HMOX1	Rhodophyta	Pyropia yezoensis	Published (Chan et al., 2013)	SPPTGERSAKLTDPERRPGSLKGFVNEMRMVAMKLHTKDQAKEGMQEKSTLPITEWKPKQSDFVQFLADSLHVYEYFEEELMVADSPHPEYARFADTGLERVASLKTDLAYLASLGNPTPPPTAAATKYVDYLKSLEAKPEAVICHWYNYYFAHTAGGRMIGRKMQDQLFEGRELAFYMWEEDVSDILNRVRGVIDEVAGDWPRDVKDDCLEETGLSFAYSGTVLSNLAKAG
HMOX2	Rhodophyta	Apophlae sinclairii	Whole Genome Sequencing (Ion Torrent)	MCPKQEQSFSTEIRDRTRHEHTLSGTVVHLAAPLVLSDRRLYRQLVYAFYHVYKTIEQELETWRLKIPRLRVLYYTELLRTEAFEEDLGFYYGENWPAVVGEPSDVTKDYVRRIRMVGEDDPLLLIAYAETMYMAMVAGGSIVRGWCERALDLENGKGKAIYEFKKIGDMKAFRTRYKENLDAMRLERDEKERIIEEKKVIFGLNDKIIAEVRQSALYKQRMGFLVLRVLLLLLLMWLIYFYLLQPFLWAVNYVLVGSSSR*
HMOX2	Rhodophyta	Apophlaea lyallii	Whole Genome Sequencing (Pacbio)	MSPKQEYPFSTEIHDRTKHEHTLSGTVVHLAAPLVLSDRRLYRQLVHAFYHVYRTIEHELKILRLKIPRLRVLYYTELLRTEAFEEDLLFYYGKNWRGVVGEPSDVTKEYVGRIKKIGGNDPLLLIAYAQTMYMGMLAGGRIVRGWCERALELENGKGKAIFEFEKIGGIKAFRKRYNESLDAMRLERDEKERIIEEKKVVFALNDKIIGEIRQSALYKRRMVFLLLRVMLLLLLLWFVFSYLLQPFLWAVNYVVLGSHSR
HMOX2	Rhodophyta	Calliarthron tuberculosum	Published (Chan et al., 2013)	FVNSRRALSAARRGVACTVTTKMGTNVEQEKKPSVLTFTKLLRKRTNQKRTASAALNNLTLPLALSSPQVYLKLVRAFQYILSAFEDEFEKRRRVYPRLNVLHFRELLRAPAFKRDAEFFVALAAGQTGTATPRGARLASLSLPPPPARAQQFVREMRIALAREPVLVIAYSYALYMGLFVGGTRTAPWVRRAFELEGNVGTAAWDFSDTIPDRKAFRAKYDLALNDFSLSDAQRESIFAEVHRIFGASSEIFAEVKASAEYTRTITWAVTRGLLGVTSLAVIAWTWAEPFKWALTELFSVLVQ
HMOX2	Rhodophyta	Gelidium vagum	Whole Genome Sequencing (Ion Torrent)	MTKRSHVMSQYPSSHGVEFVKELQVSSEDAHGKSGRAVYVTAPIALSSKRVYRQLLANFYWIFHTMEEELEQGRHQHPKLNAIHFHQLNRTKAFEKDLEYYYGEGFREMIKNLTPITREYMEEIRKDAKEDPIRLIAYCQTMHMGILAGGQIVKGWVERAFGEGNAQVFDMGSKEHVKGLKNRYHESLNCISLTREERDRIIEKKLRVFVLNDRLFEELRTSQLYKRRIISFVMKVIAMMVIVVLLVIMLKRFSAGR*
HMOX2	Rhodophyta	Sporolithon durum	Whole Genome Sequencing (Ion Torrent)	MSEIDFQDNFASELRKRTHVKRTATQAISNLTVPFALSSPSVYGLALTAYYHIFLELETEFEKRRRLYPKLNAVYFRELQRAPAFRLDIKHYCGKVKSPSPATQTFIKNMRTALAEEPILVIAYSYALYIGILTAGPRVIPWVRSAFSVKGKEGVAAWSYAGVIEDTSSFRKRYDDALSCVVLGQEQKDRIVQQVHTAFAGSTALLTEIRESAEYGQSLSSLFLRSVLCLLFVTVIAVLWYKPFRWAVGTVLLVS*
HMOX2	Rhodophyta	Hildenbrandia prototypus	Published (Chan et al., 2013)	EDFSTELRLRTKHEHSISSAVVHLAAPLALGDRRLYRELVKSFYHVCKTFEHELDTLRRKIPRLGVIYFTELLRTKAFEQDLEFYYGKDWRISMGSPSEAAKKYVCRIKEMTRKDPLVLIAYAQTMYLAIIAGGSIVRAWCEEALELKQDGKGVAIFKFEKIDNMKAFKIRYNETVNSLRLERDEKERIIEEKKKIFALNDEVIREVR
pbsA	Rhodophyta	Gracilaria chorda	Whole Genome Sequencing (Pacbio, Illumina)	MSTNLAQQLREGTTKAHSMAENVSFVKSFLGGVVDKKSYRKLVANLFFVYNALEEEIEKNKNHSVIRFIYFPELNRKLSLSQDLQYYYGTNWEEKVSPSLATKIYIDRIRNISINQPELLIAHAYTRYMGDLSGGQILKKIAQTAMNLSGSDGVSFYNFQDIKDDKAFKAVYRQALDSAPIDSREISQIIAEANTAFNLNMKVFQELNSNFIKIMGMLLLSAVSSLRKKFT
pbsA	Rhodophyta	Minerva aenigmata	Whole Genome Sequencing (Ion Torrent)	MVNSLANELREGTTKSHSMAENVSFVKSFLGGVVDKKSYRKLVANLYFVYCAIEEQITANKDHSAIRPIYFTELNRKHSLSEDLFYYYGPDWLNIIEPSPATQLYVKRIHNIGSQQPELLVAHAYTRYLGDLSGGQILKKIAQGAMNLSEGQGTKFYDFEQIQDDKIFKHKYRAALDTIPLSNDQINNIVAEANIAFTLNMKMFEELNTSILKIITMLIVNAIQKFRTKSKSTFAAAD
HMOX1	Glaucophyta	Cyanophora paradoxa	Published (Price et al., 2012)	MAFTTGVAVVRSTSSSPAAASTVSCSQAGARASFFGAKLSSAAKSRRTFEFTASPRFSVVAHGPGGPPKGAHPHAALKKGEREGGFVQEMRAVAMRLHTKEQAPKEGEAPAKKESWKPRKEDFLQFLVDSKVVYERWSRSSLRTT
pbsA	Glaucophyta	Cyanophora paradoxa	Published (Price et al., 2012)	MAAFAVAAPLAGQASSPAVATQSSSRKAPMRRVAVASQAKSSFLGSPASSFMAGQSVQFVAAAPAPAQFFVAAETAAPTRQKDIGLAKKLKVGTAKSHNMAENVDFVKGFLNGVEKTSYSKLVANLYHVYSAIEEEMERNKDHPMVAPIYFKELNRKEALEQDLQFYFANWREQAVASAAGQAYVDRIHEIGKSDPKLLIAHSYTRYLGDLSGGQILKRIAEKAMGLEDGGVAFYEFPAISDERAFKNQYRAALNALPLSDKETEEIVEEANKAFGMNMYMFKELEGNWIITTARLLFNSVFPKLGKKTTPARTA*
